# Supplementary material for: Oncolytic virus-derived type I interferon restricts CAR T cell therapy
Source: Nat Commun. 2020 Jun 24;11:3187. doi: 10.1038/s41467-020-17011-z (PMC7314766; doi:10.1038/s41467-020-17011-z)
Supplement: Supplementary file 4 — Source data [file 41467_2020_17011_MOESM4_ESM.xlsx]

## Sheet: Figure 1
Figure 1B
		Average fold change relative to PBS
		IFNɣ	CXCL1	TNF⍺	CCL2	IL12	CCL5	IL1β	CXCL10	GMCSF	IL10	IFNβ	IFN⍺	IL6
	+ 6h	2.44688	2.96178	2.12414	2.17244	0.941651	3.11462	2.81515	4.10772	3.63504	2.69278	12.2135	6.88825	3.76918
	+ 24h	4.63042	3.56914	2.40518	4.64356	0.531975	4.50766	3.50556	5.1595	3.55723	2.19632	11.969	8.27723	4.57817
	+ 48h	4.29663	1.74309	1.93134	3.50438	1.07045	4.58138	1.45785	4.75857	3.31032	2.10515	9.15279	5.04135	1.87395
Figure 1C
		Concentration (ng/mL/250mg)
		CCL5			CXCL10			IFN β			IFN⍺			Tumor titer (pfu/mL)
	PBS	0.157287	1.13335	0.169924	5.16075	37.9174	5.80418	0.0492198	0.0188221	0.0145349	0.0100985	0.0169247	0.00483682
	+6h	1.47179	1.34132	3.18937	100.066	87.0757	238.874	89.3896	77.7852	213.388	0.961244	1.19626	3.82049	932000000	1720000000	4090000000
	+24h	1.81141	4.00742	3.86541	84.468	341.172	207.446	75.4557	48.272	185.313	2.28595	3.17224	3.13294	3210000000	3570000000	10200000000
	+48h	5.27543		2.86068	194.06		120.168	9.3054		12.1217	0.319124		0.345971	684000000		1170000000
Figure 1E
		Tumor volume (mm^2)
	Days	PBS						1x VSV						3x VSV						CAR T						CAR T + 1X VSV						CAR T + 3X VSV
	6	15.8565	4	4	5.808	9.464	4	4	4.4	4	4	4	6.05	4	6.05	5.0715	19.0575	4	4	10.478	6.292	5.0715	4	4.6	4.6	4	4	4	9.126	38.025	7.8125	4	4	12.615	4	5.566	9.126
	8	169.756	5.0715	5.0715	12.152	82.8655	4	4	18.513	14.4	14.85	5.808	8.352	11.76	12.615	7.406	24.5	11.76	6.0835	62.5	4.6	4.2	6.05	7.8125	5.566	4	6.912	5.0715	10.935	109.33	17.1	8.125	4	22.05	4	21.6	13.5
	10	247.5	19.0575	31.046	43.56	294.4	7.2	4	20.23	51.842	37.926	36.48	31.046	13.5	11.76	17.298	32.49	7.406	6.0835	139.425	5.566	4.8	21.4375	22.05	6.877	4	4	4.6	10.206	115.2	12.936	5.566	43.56	33.6	4	41.6025	81.461
	13	442.225	135.168	118.8	149.988	483.84	21.78	4	23.698	202.176	368.55	186.2	44.376	36.98	16.65	55.296	65	41.6025	13.122	78.03	6.877	4	28.88	50.625	12.844	4	4	4	9.464	84.7	11.76	4	25.272	31.941	4	19.968	27.864
	15	1400.77	490.05	219.375	485.002		157.115	4	43.56	525	834.272	863.288	75.429	84.564	40.572	135.168	133.12	78.732	90.944	140.899	13.5	4	50.784	57.6	15.8565	4	4	4	10.478	67.228	10.14	4	25.92	32.7015	4	21.4375	102.85
	17			606.375				4	44.528				90.75	183.75	44.376	141.537	150.381	100.92	97.47	158.994	13.5	4	62.426	63.75	22.6625	4	4	4	14.4	81.12	12.152	4	27.38	39.69	4	49.2205	460.992
	20							8.75	1106.63				930.25	1982.06	885.6	1503.36	915.366	1778.48	1054.69	324.576	42.527	4	519.453	299.88	376.65	4	4	63.36	124.93	406.503	39.7535	18.432	275.684	97.556	4	196.992	1400.77
	22							18.259												488.448	76.7295	4		451.25	433.2	4	4	109.33	196.992	525	102.06	45.5625	281.627	83.1875	4	189.037
	24							58.19													196.599	4			606.375	14.297	4	382.235	606.375		157.115	200.9	561.055	262.4	5.733	465.408
	27							325.125													657.965	4.4				225	4.6				976.562	433.5		1008	45.5625
	29							1164.87														15.288				600.163	55.016								83.1875
	31																					46.575					143.65								376.65
	34																					489.804					469.3								1055.75
	Day of euthanasia
	PBS	1X VSV IT	3X VSV IT	CAR T	CAR T + 1X VSV	CAR T + 3X VSV
	13	15	20	20	22	20
	15	15	20	22	24	24
	15	15	20	22	24	24
	15	20	20	24	27	27
	15	20	20	27	29	27
	17	29	20	34	34	34
Figure 1F
	Number of CD8 CAR T cells/100 uL blood
	PBS	1X VSV	3X VSV
	1475.33	813.333	296
	1212	613.333	802.667
	2601.33	312.667	289.333
	1708.67	340.667	292.727
Figure 1H
		Tumor volume (mm^2)
	Days	PBS						1x VSV						3x VSV						CAR T						CAR T + 1X VSV						CAR T + 3X VSV
	6	0	0	0	4	0	4	4	0	0	4	0	4	0	4	0	4	4	0	0	4	4	0	4	0	0	4	0	4	4	0	0	4	0	4	0	4
	7	14.297	4.6	4	4.6	4.2	4.6	4	6.348	36	6.877	4	4	4	15.8565	4	7.8125	8.125	4.2	22.016	4	4	7.2	4	4	4	7.488	19.35	17.408	4	4	4	4	4	4	4.2	24.5
	10	65	4.6	14.4	70	38.475	12.936	5.292	7.2	37.8225	10.14	4	4	5.566	16.896	4	18.432	13.95	9.126	66.3255	5.566	4	6.05	4.2	4	4	14.85	9.464	15.8565	5.808	8.788	4	4	6.912	4.2	5.808	13.95
	12	122.4	7.488	24.624	112.694	52.65	75.429	20.808	27.436	87.725	32	4	4	11.492	28.88	4	33.6	29.6595	28.88	29.602	4	4	6.348	4	4	4	24.624	21.4375	24.5	4	8.75	4	4	6.6125	4	4	19.7005
	14	211.864	41.6025	105.71	396.9	196.599	300.998	8.379	10.08	134.56	18.9	4	4	24.854	14.4	4.4	7.018	8.82	5	47.068	4	4	4.6305	4	4	4	28.175	14.4	19.7005	4	5.808	26.6175	4	4	11.52	4	51.842
	17	497.664	346.8	435.896	997.228	535.806	281.6	270.738	340.216	1006.08	140.899	4	8.125	121.086	58.19	12.936	98.3125	169	185.625	55.6875	4	4	4	4	4	4	23.958	25.92	12.1945	4	6.05	4	4	8.788	7.488	4	33.282
	19		397.375				499.849	431.664	387.2		110.466	20.48	54.1205	166.464	117	25.725	87.725	225	241.875	72.03	4	4	4	4	4	4	39.5035	58.752	32.8	4	4	4	4	13.5	13.5	4	40.5
	21										567.84	137.312	87.808	419.71	256	84.7	147.875	418.19	393.348	157.115	13.5	4	4	14.4	4	4	40	36	21.4375	4	11.76	10	4	13.5	10.9375	4	40.5
	24											183.75	166.635	726	380.926	240.318	550		864	199.838	13.5	7.8125	15.75	22.05	4	4	68.9265	48.4	23.976	6.6125	4	12.936	4	9	13.5	4	45.5625
	26											1267.5	600.862		518.938	1096.85				747.27	55.6875	74.36	126.852	74.358	5.808	4	50.8475	68.75	36	41.624	17.92	36	9.126	16.896	4	13.5	65.025
	28																				109.33	127.008	175.338	121.086	27.436	4	32	81.461	117	272	17.92	108	20.48	56.448	4	57.6	75.625
	31																				406.272	352.485	499.408	372.6	66.25	4	94.221	137.216	372.6	662.924	87.725	285.77	21.4375	111.6	4	262.4	192.692
	33																				753.825	813.337		1114.11	119.556	6.877	143.65	213.75	1028.77		175.712	464.788	87.725	178.85	4	515	451.632
	35																								376.248	28.158	147.994	433.2			299.218		147.994	288	8.125		725.517
	38																								1620.02	40.8	415.853	885.062			950.4		1263.24	1428.3	41.6
	40																									95.2875									67.228
	42																									197.173									210.938
	45																									301.806									598.23
	Day of euthanasia
	PBS	1X VSV IT	3X VSV IT	CAR T	CAR T + 1X VSV	CAR T + 3X VSV
	17	17	21	26	31	33
	17	19	24	31	33	33
	17	19	24	33	38	35
	17	21	24	33	38	38
	19	26	26	33	38	38
	19	26	26	38	47	45
Figure 1I
	Number of CD8 CAR T cells/100 uL blood
	PBS	1X VSV	3X VSV
	3377.33	1342.67	1367.33
	3124.67	1211.33	1592
	2574.67	169.333	990.667
	2589.33	485.333	971.333

## Sheet: Figure 2
Figure 2C		Number of cells per tumor
		CD8 CAR				CD8 Pmel
	PBS	114767	130094	73836	175640	230797	219568	118324	311721
	6h	6870.6	5460.4	23413.6	82502.7	9761.4	7111.1	33840.8	82645.5
	24h	3603	37565	44056	3131	5285	51315	74648	5406
	48h	22037.4	8238	28516.8	35197.5	41498.6	9481	41851.2	69309.5
	72h	28447.2	79244.2	80243.4	23469.6	41674.5	169274	117348	34132.8
Figure 2D
		Number of cells per tumor
		CD4 CAR
	PBS	6609.2	5079.6	2751	12065.2
	6h	508.2	120.7	9433.2	2391.9
	24h	66	786.5	728	34
	48h	481.8	94	518.4	962
	72h	783	3573.8	2781.2	820.8
Figure 2E
		Number of cells per tumor
		Endo CD8
	PBS	50659.6	432845	74014.5	170887
	6h	20935.2	24097.5	180435	335723
	24h	3543	38472.5	123784	8764
	48h	35981	12167	174686	122492
	72h	523544	697908	394624	148452
Figure 2F
		Number of cells per spleen
		CD8 CAR				CD8 Pmel
	PBS	78325	298300	354075	267050	315950	982825	970475	826775
	6h	156575	294375		194825	548575	993050		730375
	24h	75175	121475			344725	453425
	48h	97275	145950	125800	70250	367325	510975	490700	303700
	72h	94100	67350		127100	402000	307375		532450
Figure 2G
		Number of cells per spleen
		CD4 CAR
	PBS	72000	271950	270175	249300
	6h	198275	231100		210300
	24h	54450	81275
	48h	77775	84775	98925	52225
	72h	77800	72800		100575
Figure 2H
		Number of cells per bone marrow								Number of cells per liver								Number of cells per lungs
		CD8 CAR				CD8 Pmel				CD8 CAR				CD8 Pmel				CD8 CAR				CD8 Pmel
	PBS	1070	1620	2310	1820	3080	3520	4810	4800	2698	2926	4674	5016	102410	70908	108110	99826	6845	6635	6450	5800	23040	18600	15960	15595
	VSV 6h	820	3220	2890	1390	3790	9480	11520	7700	3268	3800	2166	7258	37278	72314	62282	115558	3560	5770	6225	4950	7760	13205	15590	9830
	VSV 24h	2610	3000	1610	2910	9530	7830	10070	7490	1938	3154	4826	2470	54530	86184	79344	85310	5375	6790	5140	3915	18075	16415	16700	9900
	VSV 48h	3110	5200	2370	1960	6750	11850	6870	10290	1330	2356	2394	4484	57152	93404	57304	79420	4130	8060	14050	7710	12370	21865	44075	22365
	VSV 72h	2160	1450	2620	2290	6320	3330	5270	4450	1634	2166	2774	1634	69958	58672	93784	82688	5590	4480			17280	14680
Figure 2L
		Number of CD8 CAR T per tumor			Number of CD8 CAR T per spleen
		PBS	VSVmIFNβ		PBS	VSVmIFNβ
		18590.9	82.8667		24450	15025
		11774.4	149.087		96850	30225
		11512	168.373		100050	15150
		12010.6	216.45		48525	9800
		Number of CD4 CAR T per tumor			Number of CD4 CAR T per spleen
		PBS	VSVmIFNβ		PBS	VSVmIFNβ
		4193.13	165.733		9000	43300
		4646.21	1179.14		53825	58250
		2848.32	1166.59		48100	34075
		3356.08	865.8		19650	19800
Figure 2M
		% Cleaved caspase + Tumor			% Cleaved caspase + Spleen
		PBS	VSVmIFNβ		PBS	VSVmIFNβ
		1.9	10		31.3	48.4
		1.76	9.09		14.7	30.1
		0.86	7.14		9.72	43.1
		1.94	11.1		19.4	39.5
		% Fas + Tumor			% Fas + Spleen
		PBS	VSVmIFNβ		PBS	VSVmIFNβ
		66.8	80		70.4	91
		69	90.9		52.8	82.8
		61.3	64.3		45.7	89.4
		70	85.2		55.4	80.1
		% PD1 + Tumor			% PD1 + Spleen
		PBS	VSVmIFNβ		PBS	VSVmIFNβ
		50.6	60		16.2	12.5
		37.5	63.6		2.25	8.85
		45.8	78.6		3	16
		43.1	51.9		6.59	13.8

## Sheet: Figure 3
Figure 3B
	Number of CD8 CAR T per tumor
	PBS	VSV IFNβ	VSVGFP
	442.963	94.56	333.993
	807.86	67.5033	173.64
	320.94	141.96	204.44
	479.16	61.7933	176.307
Figure 3C
	Number of CD8 CAR T per spleen
	PBS	VSV IFNβ	VSVGFP
	6150	200	9000
	18650	1500	1250
	1250	550	3150
	2900		6400
Figure 3D
	IFNβ concentration normalized by tumor weight (ng/mL/250 mg)
	PBS	VSV IFNβ	VSVGFP
	0.001282	3.86961	0.150719
	0.006386	18.5903	0.344216
	0.012217	46.8642	0.103585
	0.003243	23.0573	0.146059
Figure 3F
		Tumor volume (mm^2)
	Days	PBS IT/PBS IV						PBS IT/ CAR T IV						VSV GFP IT/PBS IV						VSV GFP IT/CAR IV						PBS IT/ CAR T IV + 5Gy TBI						VSV GFP IT/PBS IV + 5Gy TBI						VSV GFP IT/CAR IV + 5Gy TBI
	6	8.75	4	4	6.6125	4	4	4.2	4.851	4	11.76	4	4	4.851	4	4.6	5.733	4	4	4	4	6.0835	5.733	7.8125	30.42	4	4	4	8.125	4	4	16.8175	4	11.83	4	4	4	4	4	4	4	5	4
	8	62.5	4	9.2575	12.936	4	4	4	29.602	20.691	46.575	8.125	8.125	22.05	9.126	24.5	4	4	8.125	4	12.168	4	13.95	15.75	48.668	6.05	5	19.0575	36.982	4	7.8125	33.6	4.6	13.328	4	4	4	4	4	4	13.5	9.0625	4
	10	207.831	4	7.8125	72.5	35.2	32.49	4	32	34.4	83.1875	22.05	7.8125	34.656	7.8125	40.678	15.3	4.4	13.5	4	15.8565	5.566	5.566	13.95	147.875	8.064	6.877	11.154	30.42	4	8.928	65	4	31.104	4	4	4	4	4	6.877	13.95	13.72	4
	13	525	4	243.36	545	346.8	258.75	4	62.208	31.046	74.36	17.408	4.2	295.245	59.904	305.942	36.1415	50.8475	135.168	4	15.376	10	4.4	13.95	78.75	4	4	8.125	13.95	4	4	91.854	6.348	154.213	4	4	4	4	4	5.324	6.348	8.125	4
	15		4	373.498		540.653	459.472	4	68.4285	73.75	102.689	68.75	4.851	535.553	161.84	578.812	141.537	295.074	247.45	4	28.88	34.656	6.534	31.768	310.464	4	4	11.664	26.6955	4	4	310.675	25.92	279.046	4	23.9575	4.84	4	4	4	4.6	7.488	4
	17		12.393					4	74.431	91.854	114.376	78.75	8.64		470.016		230.688	416.295		4	61.364	45.3005	9.375	60.7475	373.498	4	4	15.376	23.8875	4	4	210.938	28.88	258.86	9.375	22.528	19.652	4	4	4	4	4	4
	20		45.5625					4	81.12	109.8	119.164	129.6	7.2				671.277			6.877	410.504	166.464	28.88	126.852		4.4	4	22.016	22.6625	4	4	1098.31	104.43		5.324	36	42.527	4	4	4	4	4	4
	22		218.489					4	202.176	147.875	138.6	325.125	14.85							27.5625	780.275	480.2	139.425	262.4		11.76	4	60.75	63.75	4	4		289.338		8.64	87.725	255.512	4	4	5.566	4	4	4
	24		678.038					4	639.45	813.337	483.84	766.14	44.376							78.652			393.576	525		57.6	12.936	140.306	161.84	9.464	34.4		484.563			225.264	396.05	4	4	34.4	32	46.575	4
	27							7.8125					275.2							485.002			952.576			316.894	109.33	429.3	500	77.2475	227.254					556.972		32.49	62.5	121.086	149.504	95	7.2
	29							10.206					907.2													664.848	154.213			272.281	339.562							72.828	163.35	419.71	256	242.592	29.602
	31							41.6025																			489.804			584.064								189.486	584.325	849.364	780.275	438.893	70.225
	34							268.8																														415.853					231.04
	36							674.16																																			452.824
	Day of euthanasia
	PBS	CAR T	VSV GFP	CAR T + VSV GFP	TBI + CAR	TBI + VSV GFP	TBI + CAR T + VSV GFP
	13	24	15	17	20	17	31
	13	24	15	22	20	20	31
	15	24	15	22	29	22	31
	15	24	17	24	29	24	31
	15	29	17	27	31	24	34
	24	36	20	27	31	27	36
Figure 3I	Ratio of IFNAR KO: WT CD8 CAR T cells
	No preconditioning				5Gy TBI
	Spleen		Tumor		Spleen		Tumor
	PBS	VSV IFNβ	PBS	VSV IFNβ	PBS	VSV IFNβ	PBS	VSV IFNβ
	0.966741	1.0843	1.30838	1.95372	1.05863	1.37228	1.80452	2.64773
	0.941933	1.16917	1.3338	2.17782	1.05201	1.63209	1.78801	2.83786
	0.997267	1.22986	1.46962	2.73408	0.960284	1.69291	1.79775	3.22717
	1.02069		1.45899			1.75007		2.83598
Figure 3J
			CD45.1 WT				CD45.2 IFNAR KO
	No preconditioning	PBS	71200	75800	56400	59400	82500	89500	73500	76800
		VSVIFNβ	16700	25200	10100		28800	48600	24500
	5Gy TBI	PBS	20500	26800	12200		32800	42500	19500
		VSVIFNβ	9840	5880	9660	10200	23100	14800	27600	25600

## Sheet: Figure 4
Figure 4A
		Percent Annexin V positive
	IFNβ (ng/mL)	CAR T + Vehicle				CAR T + Ruxolitinib (1μM)				UTD + Vehicle
	0	12.1	11.3	12.8	14.1	11.4	9.34	11.3	12.1	6.65	5.51	7.52	7.46
	0.1	12.4	12.1	14.8	14	10.2	9.07	10.5	11.7	9.17	8.23	7.74	9.12
	1	13.7	14.1	16.3	13.7	9.74	10	10.4	11.1	10.5	9.92	9.8	12.3
	10	18.6	22.7	19.2	19.9	10.7	10.3	10.4	10	11.3	11.3	11.5	11.7
Figure 4B
		Percent Annexin V positive
	IFNβ (ng/mL)	CAR+ Vehicle			CAR+ Ruxolitinib (1μM)
	0	9.09	10.7	8.75	6.32	6.75	5.27
	10	18	17.5	20.7	4.54	4.7	5.23
Figure 4C
		Percent Fas positive
	IFNβ (ng/mL)	CAR			UTD
	0	22.8	23.6	21.8	10.3	8.5	8.79
	0.1	20.5	21.1	19.1	10.1	9.33	8.48
	1	32.4	33.5	34.4	17.5	16.8	15.6
	10	41.2	42.6	39.6	23.8	22.7	22.5
Figure 4D
		Percent Cleaved Caspase positive
	IFNβ (ng/mL)	CAR			UTD
	0	12.7	13.8	11.5	10.7	20.3	12.4
	0.1	15.7	15.9	14.5	9.2	8.58	8.59
	1	19.4	19.8	20.3	11.4	11.1	10.4
	10	21.9	22	19.3	13.7	14.2	15.5
Figure 4F
		CAR MFI
	IFNβ (ng/mL)	Vehicle			Ruxolitinib (1μM)
	0	1923	1961	2177	1044	1229	1396
	0.1	3201	3312	3703	1039	1126	1244
	1	4249	4502	4369	1169	1426	1367
	10	4143	4871	4683	1435	1756	1408
Figure 4G
		CAR MFI
	IFNβ (ng/mL)	Vehicle			Ruxolitinib (1μM)
	0	3529	2892	2604	1341	1927	1874
	10	5091	4917	4905	1935	1890	2552
Figure 4I
		IFNβ (ng/mL)	CD69- CD25+			CD69+ CD25+			CD69+ CD25-			CD69- CD25-
	CAR	0	47.9	38.2	44	4.4	2.48	3.55	3.79	3.2	2.97	44	56.1	49.4
		0.1	50.1	49.8	48.1	23.5	19.3	19.9	12.9	13.3	13.8	13.6	17.5	18.3
		1	23.5	24.3	26.2	53.3	53.3	51.1	16.7	16	16.5	6.5	6.34	6.2
		10	15.3	16.2	17.2	60.7	61.6	58.9	16.5	16.2	17.1	7.53	5.97	6.85
	UTD	0	7.53	5.97	6.85	2.01	1.49	1.26	3.46	2.78	2.35	88.3	90.7	91.8
		0.1	5.64	5.36	4.88	8.94	7.18	6.22	29.8	27.9	27.2	55.6	59.5	61.7
		1	3.37	2.73	2.77	18.6	16.1	17.6	53.6	56.8	56	24.4	24.3	23.7
		10	2.32	2.01	2.02	24.2	25.7	24.5	54.5	56.4	56.4	19	15.9	17
Figure 4K
			Percent of CD8 CAR T cultured in IL2
	IFNβ (ng/mL)		Lag3+	PD1+	Tim3+	Lag3-	PD1-	Tim3-	% 3 IRs	% 2 IRs	% 1 IR	% 0 IR
	0	Rep 1	21.4	23.9	24.8	78.6	76.1	75.2	5.03	13.57	27.95	53.5
		Rep 2	23.8	24.2	26.7	76.2	75.8	73.3	5.93	14.35	28.17	51.5
		Rep 3	23	23.8	29	77	76.2	71	5.95	15.22	27.49	51.3
		Average	22.7333	23.9667	26.8333	77.2667	76.0333	73.1667	5.63667	14.38	27.87	52.1
	0.1	Rep 1	60.2	29.1	39.8	39.8	70.9	60.2	16.8	21.15	36.21	25.8
		Rep 2	63.9	32	44.3	36.1	68	55.7	20	22.68	34.8	22.5
		Rep 3	65.1	32.2	45.2	34.9	67.8	54.8	20.6	23.14	34.46	21.8
		Average	63.0667	31.1	43.1	36.9333	68.9	56.9	19.1333	22.3233	35.1567	23.3667
	1	Rep 1	84.5	50	62.9	15.5	50	37.1	40.7	24.73	25.9	8.67
		Rep 2	85.8	50.3	61.3	14.2	49.7	38.7	41.2	23.58	26.56	8.61
		Rep 3	85.2	49.3	63.2	14.8	50.7	36.8	41	24.41	25.93	8.67
		Average	85.1667	49.8667	62.4667	14.8333	50.1333	37.5333	40.9667	24.24	26.13	8.65
	10	Rep 1	87.6	53	64.9	12.4	47	35.1	43.8	25.09	23.9	7.2
		Rep 2	88.5	51.8	60.3	11.5	48.2	39.7	41.7	24.56	26.51	7.2
		Average	87.0889	51.5556	62.5556	12.9111	48.4444	37.4444	42.1556	24.63	25.5133	7.68333
			Percent of CD8 CAR T cells cocultured with B16EGFRvIII tumor cells
			Lag3+	PD1+	Tim3+	Lag3-	PD1-	Tim3-	% 3 IRs	% 2 IRs	% 1 IR	% 0 IR
	0	Rep 1	37.2	9.41	0.88	62.8	90.59	99.12	0.76	6.564	32.086	60.6
		Rep 2	81.4	6.78	84.8	18.6	93.22	15.2	4.62	67.43	24.2	3.71
		Rep 3	37	8.25	0.65	63	91.75	99.35	0.56	5.599	33.067	60.8
		Average	51.8667	8.14667	28.7767	48.1333	91.8533	71.2233	1.98	26.531	29.7843	41.7033
	10	Rep 1	68.7	23.6	11.2	31.3	76.4	88.8	10.4	12.16	47.97	29.5
		Rep 2	69.1	26.5	12.6	30.9	73.5	87.4	11.9	13.51	45.395	29.1
		Rep 3	73.7	24.5	10.4	26.3	75.5	89.6	9.51	14.01	52.12	24.4
		Average	70.5	24.8667	11.4	29.5	75.1333	88.6	10.6033	13.2267	48.495	27.6667
			Percent of CD8 UTD cultured in IL2
	IFNβ (ng/mL)		Lag3+	PD1+	Tim3+	Lag3-	PD1-	Tim3-	% 3 IRs	% 2 IRs	% 1 IR	% 0 IR
	0	Rep 1	6.91	2.89	9.94	93.09	97.11	90.06	0.32	2.35	14.07	83.3
		Rep 2	8.52	3.24	8.78	91.48	96.76	91.22	0.34	2.58	14.36	82.7
		Rep 3	6.81	3.42	8.44	93.19	96.58	91.56	0.28	2.31	13.2	84.2
		Average	7.41333	3.18333	9.05333	92.5867	96.8167	90.9467	0.313333	2.41333	13.8767	83.4
	0.1	Rep 1	38.8	4.18	11.2	61.2	95.82	88.8	0.86	5.71	40.18	53.3
		Rep 2	38.8	4.06	10.2	61.2	95.94	89.8	0.91	5.73	38.81	54.5
		Rep 3	37.3	4.25	10	62.7	95.75	90	0.84	5.21	38.6	55.3
		Average	38.3	4.16333	10.4667	61.7	95.8367	89.5333	0.87	5.55	39.1967	54.3667
	1	Rep 1	66.6	7.77	11.8	33.4	92.23	88.2	1.99	9.94	60.3	27.8
		Rep 2	66.8	7.11	12.2	33.2	92.89	87.8	2.02	9.81	60.45	27.7
		Rep 3	65	7.59	12.5	35	92.41	87.5	2.16	10.06	58.57	29.2
		Average	66.1333	7.49	12.1667	33.8667	92.51	87.8333	2.05667	9.93667	59.7733	28.2333
	10	Rep 1	68.4	9.51	11.4	31.6	90.49	88.6	2.52	10.88	60.1	26.5
		Rep 2	72.2	9.48	12	27.8	90.52	88	2.66	11.56	62.59	23.2
		Rep 3	69.5	9.22	15.4	30.5	90.78	84.6	3.19	12.85	58.87	25
		Average	70.0333	9.40333	12.9333	29.9667	90.5967	87.0667	2.79	11.7633	60.52	24.9
Figure 4L
		Fold Change in expression over 0 ng/mL IFNβ
	IFNβ (ng/mL)	CAR	PD1	Lag3	Tim3
	0.1	1.33102	1.43873	4.36749	2.11175
		1.17779	1.57943	4.99823	2.89045
		1.23384	1.62935	5.17314	3.12802
	1	2.30179	3.72617	10.4523	14.0035
		1.92647	3.77156	11.6926	12.8289
		1.99412	3.63086	11.4276	15.2574
	10	2.25418	4.13011	12.7739	18.161
		1.99412	3.98941	13.9346	13.2776
Figure 4M
		Fold change in CAR MFI over mock infected
		WT CAR			IFNAR KO CAR
	MOI 0.01	1.31391	1.2795	1.22348	0.980195	1.181	0.91276
	MOI 0.1	1.679	1.80418	1.9071	1.03184	1.03409	1.0005
Figure 4N			Percent of CD8 WT CAR T cells cocultured with B16EGFRvIII tumor cells
			Lag3+	PD1+	Tim3+	Lag3-	PD1-	Tim3-	% 3 IRs	% 2 IRs	% 1 IR	% 0 IR
	Mock	Rep 1	76.9	40.3	43.7	23.1	59.7	56.3	21.5	34.85	26.74	16.9
		Rep 2	77.3	37.8	43.6	22.7	62.2	56.4	20.6	33.89	29.28	16.3
		Rep 3	76.5	49.8	40.4	23.5	50.2	59.6	23.4	35.17	26.18	15.2
		Average	76.9	42.6333	42.5667	23.1	57.3667	57.4333	21.8333	34.6367	27.4	16.1333
	MOI 0.1	Rep 1	92.4	63.3	55.8	7.6	36.7	44.2	39.9	37.63	16.55	5.89
		Rep 2	93	51.6	51.4	7	48.4	48.6	31.3	39.25	23.48	5.93
		Rep 3	91.3	59.1	54.3	8.7	40.9	45.7	37.7	36.788	18.18	7.39
		Average	92.2333	58	53.8333	7.76667	42	46.1667	36.3	37.8893	19.4033	6.40333
			Percent of CD8 IFNAR KO CAR T cells cocultured with B16EGFRvIII tumor cells
			Lag3+	PD1+	Tim3+	Lag3-	PD1-	Tim3-	% 3 IRs	% 2 IRs	% 1 IR	% 0 IR
	Mock	Rep 1	77.1	42.5	35.9	22.9	57.5	64.1	19.2	35.48	27.21	18.2
		Rep 2	74.2	38.5	36.9	25.8	61.5	63.1	17.8	33.65	28.94	19.7
		Rep 3	70.5	39.3	35.7	29.5	60.7	64.3	17.5	31.8	29.19	21.4
		Average	73.9333	40.1	36.1667	26.0667	59.9	63.8333	18.1667	33.6433	28.4467	19.7667
	MOI 0.1	Rep 1	75.4	52.9	36.4	24.6	47.1	63.6	24.3	37.02	17.54	21.1
		Rep 2	74.2	47.3	33.9	25.8	52.7	66.1	20.6	37.04	19.45	22.9
		Rep 3	71.4	48.5	33	28.6	51.5	67	21.6	34.8	18.45	25.2
		Average	73.6667	49.5667	34.4333	26.3333	50.4333	65.5667	22.1667	36.2867	18.48	23.0667

## Sheet: Figure 5
Figure 5A
			Percent CD8 Cleaved capsase positive						Percent CD4 Cleaved capsase positive
		IFNβ (ng/mL)	Donor 1	Donor 2	Donor 3			IFNβ (ng/mL)	Donor 1	Donor 2	Donor 3
	UTD	0	2.625	0.53	6.04		UTD	0	2.335	0.57	1.735
		0.1	3.54	1.145	6.385			0.1	5.155	1.69	2.67
		1	15.75	5.925	26.8			1	25.25	9	23.69
		10	18.4	14.4	49.25			10	32.25	22.9	53.9
	CAR	0	47.55	6.395	27.35		CAR	0	19.1	1.5	7.06
		0.1	46	10.16	18.45			0.1	20.75	4.885	4.17
		1	51.95	29.75	42			1	28.1	21.15	23.83
		10	76.25	58.6	63.65			10	63.1	52.95	50.9
Figure 5B
			Percent CD8 TIM3 positive						Percent CD4 TIM 3 positive
		IFNβ (ng/mL)	Donor 1	Donor 2	Donor 3			IFNβ (ng/mL)	Donor 1	Donor 2	Donor 3
	UTD	0	5.1	6.245	7.655		UTD	0	71.75	71.4	66.45
		0.1	5.695	5.38	6.01			0.1	75.7	62.25	54.85
		1	7.2	7.405	12.55			1	77.6	64.4	68.75
		10	9.725	17	18.4			10	80.65	80.95	81.4
	CAR	0	22.1	14	15.2		CAR	0	69.55	59.4	65.15
		0.1	15.95	15.8	17.7			0.1	62.05	58.1	68.55
		1	22.3	15.95	19.2			1	74.3	61.8	74.35
		10	29.6	24.95	21.65			10	85.55	71.55	77
Figure 5C
			Percent CD8 LAG3 positive						Percent CD4 LAG3 positive
		IFNβ (ng/mL)	Donor 1	Donor 2	Donor 3			IFNβ (ng/mL)	Donor 1	Donor 2	Donor 3
	UTD	0	36.95	26.65	25.1		UTD	0	15.3	12.5	7.485
		0.1	63.8	46.05	49.15			0.1	25.4	22.1	16.4
		1	78.75	72.1	70.3			1	35.3	35.75	29.8
		10	83.85	86.75	81.9			10	43.05	47.55	39.85
	CAR	0	50.95	46.6	45.1		CAR	0	18.3	22.55	19.15
		0.1	58.6	64.95	64.15			0.1	25.1	33.9	31.4
		1	67.45	81.75	83			1	31.4	44.5	47.15
		10	75.3	91.7	90.75			10	36.6	55.6	57.25
Figure 5D
			Percent CD8 PD1 positive						Percent CD4 PD1 positive
		IFNβ (ng/mL)	Donor 1	Donor 2	Donor 3			IFNβ (ng/mL)	Donor 1	Donor 2	Donor 3
	UTD	0	8.275	6.725	18.05		UTD	0	32.35	19.5	20.25
		0.1	11.7	8.055	21.25			0.1	37.4	23.55	24.35
		1	14.05	9.175	23.15			1	38.5	26.55	28.8
		10	16.55	10.35	25			10	40.85	29.3	31.65
	CAR	0	5.77	6.82	15.75		CAR	0	20.7	19.1	22.6
		0.1	5.685	8.07	16.75			0.1	23.05	25.7	28.4
		1	5.73	9.065	17.8			1	23.65	27.8	34.25
		10	6.43	10.135	18.6			10	26.15	30.8	37.1
Figure 5E
	CD8 CAR
			IFNβ (ng/mL)	% Lag3 +ve	% PD1 +ve	% Tim3 +ve	% Lag3-ve	% PD1-ve	% Tim3-ve	% 3 IRs	% 2 IRs	% 1 IR	% 0 IR
		Donor 1	0	50.95	5.77	22.1	49.05	94.25	77.9	1.59	12.255	49.58	36.55
			10	75.3	6.43	29.6	24.7	93.55	70.4	2.235	21.985	60.66	15.1
		Donor 2	0	46.6	6.82	14	53.4	93.15	86	2.245	10.175	40.345	47.25
			10	91.7	10.135	24.95	8.34	89.85	75.05	4.315	24.2895	65.2875	6.155
		Donor 3	0	45.1	15.75	15.2	54.9	84.25	84.8	4.05	13.75	36.385	45.8
			10	90.75	18.6	21.65	9.25	81.4	78.35	6.4	24.81	62.22	6.575
		Average	0	47.55	9.44667	17.1	52.45	90.55	82.9	2.62833	12.06	42.1033	43.2
			10	85.9167	11.7217	25.4	14.0967	88.2667	74.6	4.31667	23.6948	62.7225	9.27667
	CD8 UTD
		Donor 1	0	36.95	8.275	5.1	63.05	91.75	94.9	0.395	5.855	37.405	56.35
			10	83.85	16.55	9.725	16.15	83.45	90.3	1.455	17.79	70.24	10.575
		Donor 2	0	26.65	6.725	6.245	73.35	93.3	93.75	1	5.28	26.03	67.65
			10	86.75	10.35	17	13.25	89.65	83	3.765	16.695	69.455	10.13
		Donor 3	0	25.1	18.05	7.655	74.9	81.95	92.35	1.075	8.73	30.05	60.15
			10	81.9	25	18.4	18.1	75	81.6	6.695	22.335	60.62	10.38
		Average	0	29.5667	11.0167	6.33333	70.4333	89	93.6667	0.823333	6.62167	31.1617	61.3833
			10	84.1667	17.3	15.0417	15.8333	82.7	84.9667	3.97167	18.94	66.7717	10.3617
	CD4 CAR
		Donor 1	0	18.3	20.7	69.55	81.7	79.3	30.45	6.14	19.535	51.02	23.25
			10	36.6	26.15	85.55	63.4	73.85	14.45	13.9	28.645	49.07	8.33
		Donor 2	0	22.55	19.1	59.4	77.45	80.9	40.6	7.77	16.55	44.675	31
			10	55.6	30.8	71.55	44.4	69.2	28.45	20	29.595	38.805	11.65
		Donor 3	0	19.15	22.6	65.15	80.85	77.4	34.85	5.655	20.855	48.125	25.3
			10	57.25	37.1	77	42.75	62.9	23	20.95	37.025	34.32	7.62
		Average	0	20	20.8	64.7	80	79.2	35.3	6.52167	18.98	47.94	26.5167
			10	49.8167	31.35	78.0333	50.1833	68.65	21.9667	18.2833	31.755	40.7317	9.2
	CD4 UTD
		Donor 1	0	15.3	32.35	71.75	84.7	67.65	28.25	7.665	24.5	47.4	20.45
			10	43.05	40.85	80.65	56.95	59.15	19.35	21.75	30.575	38.255	9.485
		Donor 2	0	12.5	19.5	71.4	87.5	80.5	28.6	5.22	16.385	54.945	23.45
			10	47.55	29.3	80.95	52.45	70.7	19.05	18.8	29.62	42.24	9.36
		Donor 3	0	7.485	20.25	66.45	92.55	79.75	33.55	2.565	16.52	53.495	27.45
			10	39.85	31.65	81.4	60.15	68.35	18.6	15.35	31.87	43.11	9.68
		Average	0	11.7617	24.0333	69.8667	88.25	75.9667	30.1333	5.15	19.135	51.9467	23.7833
			10	43.4833	33.9333	81	56.5167	66.0667	19	18.6333	30.6883	41.2017	9.50833

## Sheet: Figure 6
Figure 6B
		CAR MFI (CD8)
	IFNβ (ng/mL)	Unmodified CAR T			IFNAR KO CAR T
	0	4652	4099	4272	5202	4741	4662
	10	11534	12964	12129	6806	4761	7921
		CAR MFI (CD4)
	IFNβ (ng/mL)	Unmodified CAR T			IFNAR KO CAR T
	0	576	642	676	599	614	571
	10	1567	1225	1307	668	762	976
Figure 6C
		Percent Fas +ve (CD8)
	IFNβ (ng/mL)	Neg Ctl crRNA				IFNAR KO
	0	14.2	16.2	15.7	15.2	15	16	16.3	16.3
	0.1	14.6	17.4	16.4	16.4	14.4	15.8	14.8	12.7
	1	19.9	21.2	22.5	23.7	13.8	13.7	15.7	15.6
	10	24.5	27.8	27.1	28.1	11.2	12.6	13.7	12.6
		Percent Fas +ve (CD4)
	IFNβ (ng/mL)	Neg Ctl crRNA				IFNAR KO
	0	22.5	27.5	28.6	24.9	31.6	29.8	30.8	30.1
	0.1	26.2	32.3	29.3	29.3	22.7	28.4	29.4	19.7
	1	36.4	45.1	46.8	48.9	31.9	29.9	30.1	34
	10	41.6	46.3	50.6	48.4	21.7	23.9	22.2	23.5
Figure 6D
			Percent of CD8 CAR T
	IFNβ (ng/mL)		Lag3+	PD1+	Tim3+	Lag3-	PD1-	Tim3-	% 3 IRs	% 2 IRs	% 1 IR	% 0 IR
	0	Rep 1	36.6	15.4	11.2	63.4	84.6	88.8	5.2	10.35	26.86	57.6
		Rep 2	39.1	17.7	12.1	60.9	82.3	87.9	6.53	11.03	27.27	55.2
		Rep 3	35.6	15.9	12.2	64.4	84.1	87.8	5.79	10.25	25.8	58.2
		Rep 4	37.5	16.8	12.3	62.5	83.2	87.7	6.2	10.45	27.03	56.3
		Average	37.2	16.45	11.95	62.8	83.55	88.05	5.93	10.52	26.74	56.825
	0.1	Rep 1	57.2	22.7	25.2	42.8	77.3	74.8	13	16.3	33.54	37.2
		Rep 2	59.9	25.5	25.1	40.1	74.5	74.9	14.4	16.28	34.82	34.5
		Rep 3	56.8	23.4	23.1	43.2	76.6	76.9	12.9	15.4	33.85	37.9
		Rep 4	58	23.1	23.9	42	76.9	76.1	12.6	16.12	34.92	36.4
		Average	57.975	23.675	24.325	42.025	76.325	75.675	13.225	16.025	34.2825	36.5
	1	Rep 1	63.4	28.5	24.1	36.6	71.5	75.9	15.8	16.91	34.77	32.5
		Rep 2	66.1	32.7	28.8	33.9	67.3	71.2	19.5	17.96	33.03	29.5
		Rep 3	64	32.7	28.4	36	67.3	71.6	19.5	17.84	30.92	31.8
		Rep 4	65.2	33.5	29.3	34.8	66.5	70.7	20.2	17.97	31.42	30.4
	10	Average	64.675	31.85	27.65	35.325	68.15	72.35	18.75	17.67	32.535	31.05
		Rep 1	66.4	32.7	25	33.6	67.3	75	17.9	18.63	33.28	30.2
		Rep 2	65.8	33.4	25.6	34.2	66.6	74.4	18.5	17.77	33.92	29.9
		Rep 3	67.4	35.5	27.3	32.6	64.5	72.7	20.2	18.54	32.51	28.7
		Rep 4	65.1	34.3	25.9	34.9	65.7	74.1	19.1	17.76	32.51	30.6
		Average	66.175	33.975	25.95	33.825	66.025	74.05	18.925	18.175	33.055	29.85
			Percent of CD8 IFNAR KO CAR T
	IFNβ (ng/mL)		Lag3+	PD1+	Tim3+	Lag3-	PD1-	Tim3-	% 3 IRs	% 2 IRs	% 1 IR	% 0 IR
	0	Rep 1	41.1	17.1	12.9	58.9	82.9	87.1	6.78	11.37	27.98	53.9
		Rep 2	44.9	19.6	16.1	55.1	80.4	83.9	9.56	11.5	28.9	50
		Rep 3	45.2	18.9	16.1	54.8	81.1	83.9	8.97	11.77	29.67	49.5
		Rep 4	42.7	19.3	15	57.3	80.7	85	8.7	11.42	28.01	51.8
		Average	43.475	18.725	15.025	56.525	81.275	84.975	8.5025	11.515	28.64	51.3
	0.1	Rep 1	26	11.4	7.97	74	88.6	92.03	3.74	6.57	21.07	68.7
		Rep 2	43.3	18.6	15.9	56.7	81.4	84.1	8.91	11.14	28.76	51.2
		Rep 3	44.6	18.9	17	55.4	81.1	83	9.3	11.69	29.21	49.8
		Rep 4	40	16.9	16.3	60	83.1	83.7	8.54	10.63	26.41	54.5
		Average	38.475	16.45	14.2925	61.525	83.55	85.7075	7.6225	10.0075	26.3625	56.05
	1	Rep 1	42.6	19	15.4	57.4	81	84.6	8.43	12.11	27.48	52
		Rep 2	44.7	19.8	16.8	55.3	80.2	83.2	9.84	12	27.77	50.4
		Rep 3	48.2	21.8	17.3	51.8	78.2	82.7	10.5	12.87	30.2	46.5
		Rep 4	46.9	21.8	18.7	53.1	78.2	81.3	10.9	13.12	28.47	47.5
	10	Average	45.6	20.6	17.05	54.4	79.4	82.95	9.9175	12.525	28.48	49.1
		Rep 1	43.3	17	13.8	56.7	83	86.2	6.85	12.39	28.84	51.9
		Rep 2	45.8	18.7	16.2	54.2	81.3	83.8	8.9	12.34	29.32	49.5
		Rep 3	45.1	18.9	13.7	54.9	81.1	86.3	7.97	11.86	30.09	50.1
		Rep 4	44.3	20.5	16.7	55.7	79.5	83.3	9.36	12.98	27.48	50.2
		Average	44.625	18.775	15.1	55.375	81.225	84.9	8.27	12.3925	28.9325	50.425
Figure 6F
		Tumor volume (mm^2)
	Days	PBS						IFNAR KO CAR T						IFNAR KO CAR T + VSVmIFNβ						5 Gy TBI + IFNAR KO CAR T						5 Gy TBI + IFNAR KO CAR T + VSVmIFNβ
	7	4	28.88	4	28.0645	4	57.6	8.064	6.912	4	4.851	24.624	4	5	4.2	4.2	4	4.851	4.4	4.6	48.668	4	6.05	4	4	4	4	4	35.301	4.2	11.76
	10	4.2	161.84	41.6025	194.4	36.288	73.008	38.663	31.1805	13.0355	8.788	124.93	4.6	21.2355	5.292	7.488	5.566	4.8	12.544	9.126	78.416	6.348	9.126	4	4	4	4	4	48.668	4.851	12.288
	12	40.678	372.6	173.4	364.366	100.92	470.016	38.663	21.964	6.912	6.174	128.993	6.0835	15.8565	4	5	10.478	4.8	14.85	5.566	53.958	4	6.6125	4	4	4	4	4	75.429	4	11.76
	14	186.624	727.552	509.012	1149.2	348.48		102.602	21.386	10.206	17.92	109.33	10	36.8	5.5125	4.8	18.9	4.4	6.05	5.566	41.6025	4	11.76	4	4	4	4	4	euth hind limb paralysis	4	11.76
	17	816.75				999.44		572.886	100.92	43.56	84.564	231.04	29.4335	116.058	28.88	89.2375	115.2	6.6125	163.35	7.2	94.221	4	13.5	4	9.464	4	4	4		4	15.376
	19								139.425	94.77	302.58	551.668	80.0565	518.616	123.008	201.64	384.75	4	368.327	11.368	99.238	4	20.808	4	9.464	4	4	4		4	22.05
	21								344.608	213.75	509.012		446.976		262.808	635.688	734.217	6.0835	833.175	22.05	133.12	6.348	25.1125	4	16.8175	4	4	4		4	9.802
	24								589.837	494.95			482.837		525.351			33.462		53.24	212.544	25.272	51.9115	4	36.504	4	4	4		4	23.275
	26																	173.95		109.33	428.546	36	119.168	6.6125	248.368	4	4	4		4	16.896
	28																	465.408		262.4	557.032	139.264	346.286	10.935	445.423	4	6.912	4		4.6305	22.05
	31																			1064.96		535.806		70		4	48.6	4		11.76	71.656
	33																							329.476		4	186.517	4		66.25	131.072
	35																							435.896		16.896	285.77	4		103.488	219.488
	38																									39.7535	600.862	5.5125		499.408	951.665
	40																									64.512		23.8875
	42																									225		15.3
	45																									726		111.476
	47																											296.227
	49																											489.804
	Day of euthanasia
	PBS	IFNAR KO CAR T	IFNAR KO CAR T + VSVmIFNβ	5 Gy TBI + IFNAR KO CAR T	5 Gy TBI + IFNAR KO CAR T + VSVmIFNβ
	12	17	19	28	14
	14	19	21	28	38
	14	21	21	28	38
	14	24	21	31	38
	17	24	24	31	45
	17	24	28	35	49
Figure 6H
		Tumor volume (mm^2)
	Days	PBS						WT CAR + PBS IT						WT CAR + VSV IT						IFNAR KO CAR + PBS IT						IFNAR KO CAR + VSV IT
	6	4	17.408	4	11.154	10.14	4	4	17.408	4	4	4	13.95	4	7.8125	4	4.6	4	4	8.75	13.5	4	4	4	4	4	4	4	7.488	4	4
	8	22.05	106.171	17.298	143.36	149.504	28.88	7.2	32.8	4	4	4	45.496	4	7.776	4.2	7.8125	4	4	10.206	16.896	4	4	4	4.6	6.0835	4	4	7.2	4	4
	10	22.05	106.171	17.298	143.36	149.504	28.88	5.808	42.527	4	5.566	4	72.5	4	7.2	4	5.733	4.851	4	13.456	13.5	4	4	4	4	4	4	4	7.2	4	4
	13	81.648	376.65	97.47	340.736	139.425	72.828	5.566	37.926	4	4	4	59.904	4	4.6305	4	12.615	6.0835	4	12.615	13.5	4	4	4	4	4	4	4	15.376	4	4
	15	245.48	576.356	325.248	622.913	611.888	299.218	4	23.976	4	4	4	46.575	4	4.851	4	8.125	7.8125	4	41.6025	4	4	78.416	71.5275	16.896	4	4	4	13.456	4	4
	17	635.688		821.632			870.25	4	42.592	4	4	4	70	4	5.566	4	11.368	8.75	4	86.2125	4.6305	4	130.696	105.966	28.88	4	4	4	12.1945	6.05	4
	20							6.348	84.7	4	6.348	4	113.49	4	5.324	4	10.976	8.125	4	66.25	6.912	4	191.808	152.1	47.432	4	4	4	13.95	4	4
	22							20.808	219.488	4	22.05	4	202.502	4	9.8415	4	18.513	7.1415	4	123.008	9.126	4	168.338	148.104	50.625	4	4	4	17.9685	4	5.566
	24							80.19	432.964	9.464	71.656	4	528.22	5.566	30.42	4	80.19	14.4	13.456	261.612	20.23	4	419.71	433.152	207.36	4	4	11.368	25.92	4	11.83
	27							272.281	1609.36	84.7	225.264	12.615		42.592	113.4	61.2255	417.15	49.726	113.4	957.6	100.92	4	1037.88	973.626	589.837	11.76	4	10.935	46.575	6.912	8.4375
	29							740.096		147.875	388.8	20.992		63.75	202.502	117		117	173.4		433.2	4				20.808	4	13.456	176.4	15.376	7.488
	31									317.9		68.75		145.926	473.812	291.2		225.264	423.2		753.371	4				87.48	9.802	46.575	275.2	23.976	18.432
	34									606.375		137.312		262.4		567.018		473.812				4				178.85	41.6025	239.805	485.002	63.6265	33.6
	36											478.216		721.448								4				406.272	100.92	1171.46		101.92	230.625
	38																					4				659.395	111.6			302.58	575
	41																					17.298					208.088			798.6
	43																					19.0575					878.4
	45																					40.572
	48																					105.875
	50																					455.054
	Day of euthanasia
	PBS	IFNAR KO CAR T	IFNAR KO CAR T + VSVmIFNβ	5 Gy TBI + IFNAR KO CAR T	5 Gy TBI + IFNAR KO CAR T + VSVmIFNβ
	15	24	27	27	34
	15	27	31	27	36
	15	29	31	27	38
	17	31	34	27	38
	17	34	34	31	41
	17	36	36	50	43

## Sheet: Sup Fig 1
Sup Fig 1B			MOI 0.05				MOI 3
		Time (hpi)	Titer (pfu/mL)			Time (hpi)	Titer (pfu/mL)
		1	83000	90000		1	3700000	3300000
		8	10900000	10000000		8	49000000	98000000
		12	64000000	24000000		12	84000000	63000000
		24	78000000	68000000		24	98000000	135000000
		36	9300000	10500000		36	46000000	29000000
Sup Fig 1D
		Number of cells per µL blood
		B cells		CD8 T		CD4 T		NK
		Untreated	5Gy TBI	Untreated	5Gy TBI	Untreated	5Gy TBI	Untreated	5Gy TBI
		2344.55	3.9	967.65	11.88	997.065	30.705	103.395	20.445
		1653.38	6.27	854.355	13.575	781.77	38.115	110.79	36.72
		2044.08	8.115	985.44	18.975	978.81	38.865	110.655	26.295
Sup Fig 1E
			Percent B16EGFRvIII Annexin V positive				Percent CAR T Annexin V positive
		Mock	MOI 0.1	MOI 3			WT CAR T			IFNAR KO CAR T
		5.71	7.94	34.2		Mock	6.01	5.42	6.84	5.36	5.32	5.36
		5.4	13.5	32.4		MOI 0.1	4.76	5.67	5.78	5.11	4.42	5.08
		6.79	13.6	31.6		MOI 3	6.86	5.18	7.02	5.51	4.78	4.55
			Percent GFP +
			WT CAR T			IFNAR KO CAR T			B16EGFRvIII
		Mock	0	0	0	0	0.00066	0.00117
		MOI 0.1	0.022	0.052	0.044	0.064	0.051	0.065	51.7	44.1	45.7
		MOI 3	0.11	0.082	0.064	0.15	0.16	0.17

## Sheet: Sup Fig 3
Sup Fig 3C		IFNβ (ng/mL/250 mg tumor)
		PBS	24h	48h
		< LOD	5.09303	1.6147
		< LOD	0.946493	0.129278
		< LOD	1.59591	0.847573
		LOD (limit of detection)
Sup Fig 3D
		Titer (pfu/250 mg tumor)
		24h	48h
		4851217000	7130478000
		1724969000	134724600
		4141689000	5731441000
Sup Fig 3F		Total CD8 CAR per tumor
		PBS	6h	24h	48h
		166021	8744.97	17510.9	86860.7
		150571	90456.7	14569.8	108558
		444209	30595.2	94962.3	80488
			54982	15013.4	118578
Sup Fig 3G
		Total CD4 CAR per tumor
		PBS	6h	24h	48h
		9989.43	258.631	713.92	1497.12
		1532.96	1052.59	273.902	1455.82
		4908.8	394.836	31516.1	782.484
			613	237.111	973.093
Sup Fig 3H
		Total CD8 CAR per spleen
		PBS	6h	24h	48h
		419033	176533	529733	874567
		871033	1050267	995800	599000
		480600	1053733	906567	684333
			794333	623833	507667
Sup Fig 3I
		Total CD8 CAR per spleen
		PBS	6h	24h	48h
		112167	49666.7	228733	243167
		259367	240867	277633	184867
		146067	298300	246800	235267
			205600	212733	170600
Sup Fig 3K
			Percent of CD8 CAR (tumor) in each division
			0				1				2				3				4				5+
		PBS	0	0	0	0	1.73	2.61	1.58	1.2	14.2	12.5	12.6	9.61	28.5	22.8	28.7	24.6	39.2	41.4	39.1	43.9	15	19.6	17.1	19.6
		6	0	0	0	0	0.55	0.44	0.93	0.51	6.28	6.06	8.88	6.91	19.2	23.5	23.7	21.1	47.5	48.8	43.9	45.5	25	20	21.5	25.2
		24	0	0	0	0	0.68	0.79	3.25	0.22	7.81	9.67	27.1	5.1	16.2	28.9	28.7	15.8	38.8	39.8	27.3	34.5	35.9	19.9	12.5	43.4
		48	0	0	0	0	1.92	1.51	1.27	0.84	15.4	13.2	11.5	7.37	28.7	25.6	22	17	34.2	37.1	40.9	41.2	19	21.8	23.3	32.9
			Percent of CD8 CAR (spleen) in each division
			0				1				2				3				4				5+
		PBS	0.00687	0	0.00765	0	11.2	8.42	12.6	13.3	35.5	33	36.1	37.9	30.9	33	30	29.1	16.9	20.2	15.7	15	4.81	4.56	4.95	4.04
		6	0	0.00317	0.00316	0.0042	5.12	5.61	5.94	6.45	28.6	27.7	32.7	33.2	31.3	33.4	32.8	32	27.9	26.5	21.8	21.2	6.04	5.76	5.94	6.4
		24	0	0.00669	0	0	6.59	5.91	6.72	6.11	39.2	34.9	38.1	35.1	33.9	35.4	34.5	33.6	14	17.5	15.6	18.1	5.73	5.55	4.3	6.24
		48	0	0.00556	0.00487	0	13.2	12.5	14.5	12.9	42.5	42.1	45	43.9	27.9	27.9	25.9	24.5	9.66	10	9.08	8.89	6.09	6.91	4.95	9.35

## Sheet: Sup Fig 4
Sup Fig 4		Total CD8 CAR T tumor			Total CD4 CAR T tumor			Total CD8 CAR T spleen			Total CD4 CAR T spleen
		PBS	VSVmIFNβ		PBS	VSVmIFNβ		PBS	VSVmIFNβ		PBS	VSVmIFNβ
		82693.9	28413.9		12797.4	33049.8		26846	13955		13606	10963
		55904.7	4645.62		7372.05	369.538		34996	16271		17154	13694
		54823.9	7686.5		7173.23	586.756		19264	11735		9157	10734
		125914	12827		52543	620.205		26851	17504		11772	14797
			Percent of CD8 CAR T in tumor
			CD69+ CD25-				CD69+ CD25+				CD69- CD25+				CD69- CD25-
		PBS	60.5	59.1	56.1	33.9	6.24	4.59	4.77	6.76	0.14	0	0.16	0.87	33.1	36.3	39	58.4
		VSVmIFNβ	59.6	59.6	50.8	58.5	5.69	11.4	22.7	11.6	1.39	0	1.54	0	33.3	28.9	25	29.8
			Percent of CD8 CAR T in spleen
			CD69+ CD25-				CD69+ CD25+				CD69- CD25+				CD69- CD25-
		PBS	3.92	4.23	3.87	4.26	1.47	1.27	1.36	1.16	1.67	1.3	1.57	1.63	92.9	93.2	93.2	92.9
		VSVmIFNβ	35.9	37.3	38.4	30.5	4.83	3.69	4.52	3.77	1.53	0.91	0.85	1.04	57.8	58.1	56.2	64.7
			Percent of CD4 CAR T in tumor
			CD69+ CD25-				CD69+ CD25+				CD69- CD25+				CD69- CD25-
		PBS	40.2	43.2	35.2	7.01	8.78	5.3	4.95	1.9	0.28	1.52	1.1	3	50.7	50	58.8	88.1
		VSVmIFNβ	36.3	42.9	60	54.5	2.04	7.14	5	9.09	1.47	0	0	0	60.2	50	35	36.4
			Percent of CD4 CAR T in spleen
			CD69+ CD25-				CD69+ CD25+				CD69- CD25+				CD69- CD25-
		PBS	2.51	2.75	1.76	2.23	1.34	1.46	1.65	1.23	2.31	1.99	2.62	2.23	93.8	93.8	94	94.3
		VSVmIFNβ	18.7	23.9	24.3	16.9	3.8	3.07	3.85	2.88	1.4	0.97	1.39	1.45	76.1	72.1	70.5	78.8
			Percent of CD8 Endo in tumor
			CD69+ CD25-				CD69+ CD25+				CD69- CD25+				CD69- CD25-
		PBS	17.5	16.5	13.8	8.34	0.21	0.28	0.15	0.097	0.2	0.31	0.22	0.19	82.1	82.9	85.8	91.4
		VSVmIFNβ	48.9	65.4	63.1	67.5	0.26	1.33	4.29	1.07	0.51	0.6	1.88	0.55	50.3	32.7	30.7	30.9
			Percent of CD8 Endo in spleen
			CD69+ CD25-				CD69+ CD25+				CD69- CD25+				CD69- CD25-
		PBS	2.54	2.9	2.09	2.89	0.00689	0.00912	0.00324	0.017	0.044	0.047	0.067	0.08	97.4	97	97.8	97
		VSVmIFNβ	23.8	27.2	27.1	20.4	0.063	0.052	0.047	0.035	0.087	0.06	0.056	0.046	76.1	72.7	72.8	79.5
			Percent of CD4 Endo in tumor
			CD69+ CD25-				CD69+ CD25+				CD69- CD25+				CD69- CD25-
		PBS	16.4	10.2	11	10.6	4.16	3.4	2.72	1.67	5.74	7.94	7.19	4.92	73.7	78.4	79.1	82.8
		VSVmIFNβ	28.1	40.2	26.5	33.6	1.2	13.2	22.7	11.7	0.93	6.33	13.6	7.04	69.8	40.3	37.1	47.7
			Percent of CD4 Endo in spleen
			CD69+ CD25-				CD69+ CD25+				CD69- CD25+				CD69- CD25-
		PBS	5.48	8.52	5.21	9.41	0.097	0.12	0.092	0.25	0.38	0.41	0.39	0.65	94	91	94.3	89.7
		VSVmIFNβ	19.9	26.2	27.2	18.5	0.3	0.2	0.26	0.23	0.36	0.17	0.22	0.33	79.5	73.4	72.3	80.9

## Sheet: Sup Fig 5
Sup Fig 5B
		CD8 CAR T tumor
		PBS	24h	48h	72h
		140726	165887	35128.9	39107
		320390	16792.2	98556.3	100045
		103912	58349.5	105423	47811.5
		235022	88785.7	12177.6	26930.4
Sup Fig 5C
		CD4 CAR T tumor
		PBS	24h	48h	72h
		1345.34	1667.52	226.2	447.02
		6746.96	239.4	1081.06	1645.6
		2053.34	661.392	1062.91	465.696
		5211.97	1476.48	162.368	289.1
Sup Fig 5D
			Number of cells per spleen
			CD8 CAR T				CD4 CAR T
		PBS	465600	534300			139950	151350
		24h	354120	334230			118560	116490
		48h	154410	220110	203070	649200	54480	100860	94170	173190
		72h	89460	237000	232110	181530	41910	113700	106440	75630
Sup Fig 5E
			Number of cells per draining inguinal lymph node
			CD8 CAR T				CD4 CAR T
		PBS	27448.8	8343.6	12508.8	19770	9699.6	3907.2	4845.6	7280.4
		24h	9777.6	7640.4	14274	13636.8	5817.6	8930.4	12182.4	10425.6
		48h	27864	8955.6	13444.8	25911.6	13536	5692.8	7356	10564.8
		72h	14694	22863.6	15798	24022.8	6924	10718.4	6896.4	9495.6
Sup Fig 5F
		CD8 Endo T tumor
		PBS	24h	48h	72h
		255936	145321	256141	447179
		676428	46443.6	1246458	1531829
		84413.1	325944	374990	701170
		343801	334767	19142.9	319230
Sup Fig 5H
			CD8 CAR T activation in tumor
			CD69- CD25+				CD69+ CD25+				CD69+ CD25-				CD69- CD25-
		PBS	0.68	1.04	0.67	0.76	15.9	15.8	10.9	17.2	51.3	55	41.8	53.3	32.1	28.2	46.7	28.7
		24h	1.74	1.12	1.97	3.05	33	30.9	35.7	27.9	44.8	42.8	38.5	40	20.4	25.3	23.9	29
		48h	1.78	3.61	3.58	0.66	26.6	29	31.9	17.2	42.4	42.6	39.5	42.4	29.2	24.8	25	39.8
		72h	2.18	1.42	1.16	1.04	16.3	12.7	13	11.1	32.9	36.9	38.5	42.3	48.6	49	47.3	45.6
			CD8 CAR T activation in spleen
			CD69- CD25+				CD69+ CD25+				CD69+ CD25-				CD69- CD25-
		PBS	0.026	0.084	0.1	0.16	0.026	0.017	0.067	0	1.78	3.92	2.69	1.96	98.2	96	97.1	97.9
		24h	0.14	0.63	0.49	0.42	0.16	1.15	0.49	0.21	20	13.3	12.2	22.1	79.7	84.9	86.8	77.3
		48h	0.12	0.23	0.089	0.24	0.019	0.082	0.13	0.06	7.89	15.2	13.5	8.76	92	84.5	86.3	90.9
		72h	0.034	0.038	0.026	0	0.034	0.025	0.039	0.033	5.67	6.2	5.42	4.36	94.3	93.7	94.5	95.6
			CD8 CAR T activation in lymph node
			CD69- CD25+				CD69+ CD25+				CD69+ CD25-				CD69- CD25-
		PBS	0.044	0.12	0.019	0.21	0.031	0.058	0.019	0.33	3.26	3.88	3.63	5.95	96.7	95.9	96.3	93.5
		24h	0.074	0.52	0.31	0.49	0.049	0.28	0.33	0.22	15	25	31.4	27.7	84.9	74.2	68	71.6
		48h	0.37	0.054	0.12	0.093	0.16	0.013	0.062	0.028	12	9.86	14.8	10.7	87.5	90.1	85	89.2
		72h	0.09	0.14	0.076	0.065	0.033	0.068	0.046	0.05	9.29	9.05	10.6	6.96	90.6	90.7	89.3	92.9

[truncated: 4 more sheets: Sup Fig 6, Sup Fig 7, Sup Fig 8, Sup Fig 9]
